# Supplementary material for: High-Performance Optically Transparent EMI Shielding Sandwich Structures Based on Irregular Aluminum Meshes: Modeling and Experiment
Source: Materials (Basel). 2025 Sep 1;18(17):4102. doi: 10.3390/ma18174102 (PMC12430446; doi:10.3390/ma18174102)
Supplement: Supplementary file 1 [file materials-18-04102-s001.zip]

Archive with 1 entries (1 files):
- materials-3824106-supplementary.pdf
